# Supplementary material for: Lipidomics by Nuclear Magnetic Resonance Spectroscopy and Liquid Chromatography–High-Resolution Mass Spectrometry in Osteosarcoma: A Pilot Study
Source: Metabolites. 2024 Jul 28;14(8):416. doi: 10.3390/metabo14080416 (PMC11356186; doi:10.3390/metabo14080416)
Supplement: Supplementary file 1 [file metabolites-14-00416-s001.zip]

Archive with 1 entries (1 files):
- metabolites-3066474-supplementary.pdf
